# Supplementary material for: Oncologic Outcomes in Patients with Localized, Primary Head and Neck Synovial Sarcoma
Source: Cancers (Basel). 2024 Dec 9;16(23):4119. doi: 10.3390/cancers16234119 (PMC11639992; doi:10.3390/cancers16234119)
Supplement: Supplementary file 1 [file cancers-16-04119-s001.zip]

Archive with 1 entries (1 files):
- cancers-3257105-supplementary.pdf
